# Supplementary material for: Insight into the Genetic Population Structure of Wild Red Foxes in Poland Reveals Low Risk of Genetic Introgression from Escaped Farm Red Foxes
Source: Genes (Basel). 2021 Apr 25;12(5):637. doi: 10.3390/genes12050637 (PMC8146073; doi:10.3390/genes12050637)
Supplement: Supplementary file 1 [file genes-12-00637-s001.zip]

Archive with 1 entries (1 files):
- genes-1144392-supplementary.pdf
